# Supplementary material for: A Glimpse into the Diverse Cellular Immunity against SARS-CoV-2
Source: Vaccines (Basel). 2021 Jul 27;9(8):827. doi: 10.3390/vaccines9080827 (PMC8402358; doi:10.3390/vaccines9080827)
Supplement: Supplementary file 1 [file vaccines-09-00827-s001.zip]

Archive with 1 entries (1 files):
- vaccines-1304852-supplementary.pdf
